# Supplementary material for: Contrasting effects of prolonged drought and nitrogen addition on growth and non-structural carbohydrate dynamics in coexisting Pinus koraiensis and Fraxinus mandshurica saplings
Source: For Res (Fayettev). 2025 Feb 11;5:e003. doi: 10.48130/forres-0025-0002 (PMC11870304; doi:10.48130/forres-0025-0002)
Supplement: Supplementary file 1 — Supplementary data to this article can be found online. [file forres-0025-0002-S1.zip]

Archive with 6 entries (6 files):
- 10.48130_forres-0025-0002-Suppl-FigureS2.pdf
- 10.48130_forres-0025-0002-Suppl-TableS1.pdf
- 10.48130_forres-0025-0002-Suppl-TableS2.pdf
- 10.48130_forres-0025-0002-Suppl-TableS3.pdf
- 10.48130_forres-0025-0002-Suppl-TableS4.pdf
- 10.48130_forres-0025-0002-Suppl-FigureS1.pdf
